# Supplementary material for: Growth and Molecular Responses of Tomato to Prolonged and Short-Term Heat Exposure
Source: Int J Mol Sci. 2023 Feb 24;24(5):4456. doi: 10.3390/ijms24054456 (PMC10002527; doi:10.3390/ijms24054456)
Supplement: Supplementary file 1 [file ijms-24-04456-s001.zip]

Archive with 1 entries (1 files):
- ijms-2222525-supplementary.pdf
